# Supplementary material for: Escherichia coli ST155 as a production-host of three different polyvalent phages and their characterisation with a prospect for wastewater disinfection
Source: Sci Rep. 2022 Nov 12;12:19406. doi: 10.1038/s41598-022-24134-4 (PMC9653416; doi:10.1038/s41598-022-24134-4)
Supplement: Supplementary file 2 — Supplementary Information 2. [file 41598_2022_24134_MOESM2_ESM.txt]

virulencefinder Results

Organism(s): Escherichia coli

*************************************************************************************************************
Shiga-toxin genes
*************************************************************************************************************************************
Virulence factor    Identity    Query / Template length    Contig        Position in contig    Protein function    Accession number
*************************************************************************************************************************************
-                   -           -                          No hit found  -                     -                   -
=====================================================================================================================================

*************************************************************************************************************
Virulence genes for Escherichia coli
************************************************************************************************************************************************
Virulence factor      Identity  Query / Template length    Contig     Position in contig    Protein function                  Accession number
************************************************************************************************************************************************
gad                        100  1401 / 1401                scaffolds  2506282..2507682      Glutamate decarboxylase           CU928160
lpfA                       100  573 / 573                  scaffolds  2286805..2287377      Long polar fimbriae               KC207123
terC                       100  714 / 714                  scaffolds  1581653..1582366      Tellurium ion resistance protein  CP007491
================================================================================================================================================


Extended Output:

# gad_CU928160
template: 	ATGGACCAGAAGCTGTTAACGGATTTCCGCTCAGAACTACTCGATTCACGTTTTGGCGCA
          	||||||||||||||||||||||||||||||||||||||||||||||||||||||||||||
query:    	ATGGACCAGAAGCTGTTAACGGATTTCCGCTCAGAACTACTCGATTCACGTTTTGGCGCA

template: 	AAGGCCATTTCTACTATCGCGGAGTCAAAACGATTTCCGCTGCACGAAATGCGCGATGAT
          	||||||||||||||||||||||||||||||||||||||||||||||||||||||||||||
query:    	AAGGCCATTTCTACTATCGCGGAGTCAAAACGATTTCCGCTGCACGAAATGCGCGATGAT

template: 	GTCGCATTCCAGATTATCAATGATGAATTATATCTTGATGGCAACGCTCGTCAGAACCTG
          	||||||||||||||||||||||||||||||||||||||||||||||||||||||||||||
query:    	GTCGCATTCCAGATTATCAATGATGAATTATATCTTGATGGCAACGCTCGTCAGAACCTG

template: 	GCCACTTTCTGCCAGACCTGGGACGACGAAAACGTCCATAAATTGATGGATTTGTCGATC
          	||||||||||||||||||||||||||||||||||||||||||||||||||||||||||||
query:    	GCCACTTTCTGCCAGACCTGGGACGACGAAAACGTCCATAAATTGATGGATTTGTCGATC

template: 	AATAAAAACTGGATCGACAAAGAAGAATATCCGCAATCCGCAGCCATCGACCTGCGTTGC
          	||||||||||||||||||||||||||||||||||||||||||||||||||||||||||||
query:    	AATAAAAACTGGATCGACAAAGAAGAATATCCGCAATCCGCAGCCATCGACCTGCGTTGC

template: 	GTAAATATGGTTGCCGATCTGTGGCATGCGCCTGCGCCGAAAAATGGTCAGGCCGTTGGC
          	||||||||||||||||||||||||||||||||||||||||||||||||||||||||||||
query:    	GTAAATATGGTTGCCGATCTGTGGCATGCGCCTGCGCCGAAAAATGGTCAGGCCGTTGGC

template: 	ACCAACACCATTGGTTCTTCCGAGGCCTGTATGCTTGGCGGGATGGCGATGAAATGGCGT
          	||||||||||||||||||||||||||||||||||||||||||||||||||||||||||||
query:    	ACCAACACCATTGGTTCTTCCGAGGCCTGTATGCTTGGCGGGATGGCGATGAAATGGCGT

template: 	TGGCGCAAGCGTATGGAAGCTGCAGGCAAACCAACGGATAAACCAAACCTGGTGTGCGGT
          	||||||||||||||||||||||||||||||||||||||||||||||||||||||||||||
query:    	TGGCGCAAGCGTATGGAAGCTGCAGGCAAACCAACGGATAAACCAAACCTGGTGTGCGGT

template: 	CCGGTACAAATCTGCTGGCATAAATTCGCCCGCTACTGGGATGTGGAGCTGCGTGAGATC
          	||||||||||||||||||||||||||||||||||||||||||||||||||||||||||||
query:    	CCGGTACAAATCTGCTGGCATAAATTCGCCCGCTACTGGGATGTGGAGCTGCGTGAGATC

template: 	CCTATGCGCCCCGGTCAGTTGTTTATGGACCCGAAACGCATGATTGAAGCCTGTGACGAA
          	||||||||||||||||||||||||||||||||||||||||||||||||||||||||||||
query:    	CCTATGCGCCCCGGTCAGTTGTTTATGGACCCGAAACGCATGATTGAAGCCTGTGACGAA

template: 	AACACCATCGGCGTGGTGCCGACTTTCGGCGTGACCTACACCGGTAACTATGAGTTCCCA
          	||||||||||||||||||||||||||||||||||||||||||||||||||||||||||||
query:    	AACACCATCGGCGTGGTGCCGACTTTCGGCGTGACCTACACCGGTAACTATGAGTTCCCA

template: 	CAACCGCTGCACGATGCGCTGGATAAATTCCAGGCCGACACTGGTATCGACATCGACATG
          	||||||||||||||||||||||||||||||||||||||||||||||||||||||||||||
query:    	CAACCGCTGCACGATGCGCTGGATAAATTCCAGGCCGACACTGGTATCGACATCGACATG

template: 	CACATCGACGCTGCCAGCGGTGGCTTCCTGGCACCGTTCGTCGCCCCGGATATCGTCTGG
          	||||||||||||||||||||||||||||||||||||||||||||||||||||||||||||
query:    	CACATCGACGCTGCCAGCGGTGGCTTCCTGGCACCGTTCGTCGCCCCGGATATCGTCTGG

template: 	GACTTCCGCCTGCCGCGTGTGAAATCGATCAGTGCTTCAGGCCATAAATTCGGTCTGGCT
          	||||||||||||||||||||||||||||||||||||||||||||||||||||||||||||
query:    	GACTTCCGCCTGCCGCGTGTGAAATCGATCAGTGCTTCAGGCCATAAATTCGGTCTGGCT

template: 	CCGCTGGGCTGCGGCTGGGTTATCTGGCGTGACGAAGAAGCGCTGCCGCAGGAACTGGTG
          	||||||||||||||||||||||||||||||||||||||||||||||||||||||||||||
query:    	CCGCTGGGCTGCGGCTGGGTTATCTGGCGTGACGAAGAAGCGCTGCCGCAGGAACTGGTG

template: 	TTCAACGTTGACTACCTGGGTGGTCAAATTGGTACTTTTGCCATCAACTTCTCCCGCCCG
          	||||||||||||||||||||||||||||||||||||||||||||||||||||||||||||
query:    	TTCAACGTTGACTACCTGGGTGGTCAAATTGGTACTTTTGCCATCAACTTCTCCCGCCCG

template: 	GCGGGTCAGGTAATTGCACAGTACTATGAATTCCTGCGCCTCGGTCGTGAAGGCTATACC
          	||||||||||||||||||||||||||||||||||||||||||||||||||||||||||||
query:    	GCGGGTCAGGTAATTGCACAGTACTATGAATTCCTGCGCCTCGGTCGTGAAGGCTATACC

template: 	AAAGTACAGAACGCCTCTTACCAGGTTGCCGCTTATCTGGCGGATGAAATCGCCAAACTG
          	||||||||||||||||||||||||||||||||||||||||||||||||||||||||||||
query:    	AAAGTACAGAACGCCTCTTACCAGGTTGCCGCTTATCTGGCGGATGAAATCGCCAAACTG

template: 	GGGCCGTATGAGTTCATCTGTACGGGTCGCCCGGACGAAGGCATCCCGGCGGTTTGCTTC
          	||||||||||||||||||||||||||||||||||||||||||||||||||||||||||||
query:    	GGGCCGTATGAGTTCATCTGTACGGGTCGCCCGGACGAAGGCATCCCGGCGGTTTGCTTC

template: 	AAACTGAAAGATGGTGAAGATCCGGGATACACCCTGTACGACCTCTCTGAACGTCTGCGT
          	||||||||||||||||||||||||||||||||||||||||||||||||||||||||||||
query:    	AAACTGAAAGATGGTGAAGATCCGGGATACACCCTGTACGACCTCTCTGAACGTCTGCGT

template: 	CTGCGCGGCTGGCAGGTTCCGGCCTTCACTCTCGGCGGTGAAGCCACCGACATCGTGGTG
          	||||||||||||||||||||||||||||||||||||||||||||||||||||||||||||
query:    	CTGCGCGGCTGGCAGGTTCCGGCCTTCACTCTCGGCGGTGAAGCCACCGACATCGTGGTG

template: 	ATGCGCATTATGTGTCGTCGCGGCTTCGAAATGGACTTTGCTGAACTGTTGCTGGAAGAC
          	||||||||||||||||||||||||||||||||||||||||||||||||||||||||||||
query:    	ATGCGCATTATGTGTCGTCGCGGCTTCGAAATGGACTTTGCTGAACTGTTGCTGGAAGAC

template: 	TACAAAGCCTCCCTGAAATATCTCAGCGATCACCCGAAACTGCAGGGTATTGCCCAGCAG
          	||||||||||||||||||||||||||||||||||||||||||||||||||||||||||||
query:    	TACAAAGCCTCCCTGAAATATCTCAGCGATCACCCGAAACTGCAGGGTATTGCCCAGCAG

template: 	AACAGCTTTAAACACACCTGA
          	|||||||||||||||||||||
query:    	AACAGCTTTAAACACACCTGA

# lpfA_KC207123
template: 	ATGAAGCGTAATATTATAGGCGGTGCATTCACTCTGGCATCTCTAATGCTGGCCGGGCAT
          	||||||||||||||||||||||||||||||||||||||||||||||||||||||||||||
query:    	ATGAAGCGTAATATTATAGGCGGTGCATTCACTCTGGCATCTCTAATGCTGGCCGGGCAT

template: 	GCACTGGCAGAAGATGGTGTTGTTCACTTCGTCGGTGAAATTGTCGACACTACTTGTGAA
          	||||||||||||||||||||||||||||||||||||||||||||||||||||||||||||
query:    	GCACTGGCAGAAGATGGTGTTGTTCACTTCGTCGGTGAAATTGTCGACACTACTTGTGAA

template: 	GTTACCTCCGATACAGCCGATCAAATTGTCCCACTGGGTAAAGTCAGTAAAAATGCATTT
          	||||||||||||||||||||||||||||||||||||||||||||||||||||||||||||
query:    	GTTACCTCCGATACAGCCGATCAAATTGTCCCACTGGGTAAAGTCAGTAAAAATGCATTT

template: 	TCAGGTGTAGGTAGTCTGGCGTCGCCACAGAAGTTCAGTATTAAGCTCGAAAATTGCCCG
          	||||||||||||||||||||||||||||||||||||||||||||||||||||||||||||
query:    	TCAGGTGTAGGTAGTCTGGCGTCGCCACAGAAGTTCAGTATTAAGCTCGAAAATTGCCCG

template: 	GCAACGTACACTCAAGCAGCCGTTCGTTTTGATGGTACAGAAGCGCCTGGCGGCGACGGC
          	||||||||||||||||||||||||||||||||||||||||||||||||||||||||||||
query:    	GCAACGTACACTCAAGCAGCCGTTCGTTTTGATGGTACAGAAGCGCCTGGCGGCGACGGC

template: 	GACCTGAAAGTGGGTACGCCGCTTACAGCAGGCAACCCTGGTGATTTTACCGGTACAGGA
          	||||||||||||||||||||||||||||||||||||||||||||||||||||||||||||
query:    	GACCTGAAAGTGGGTACGCCGCTTACAGCAGGCAACCCTGGTGATTTTACCGGTACAGGA

template: 	CAAGCGATTGCGGCAACCGGCGTTGGTATTCGTATTTTTAACCAGTCCGATAATTCGCAG
          	||||||||||||||||||||||||||||||||||||||||||||||||||||||||||||
query:    	CAAGCGATTGCGGCAACCGGCGTTGGTATTCGTATTTTTAACCAGTCCGATAATTCGCAG

template: 	GTTAAACTTTATAACGACTCTGCTTATACCGCTATCGATGCTGAAGGCAAGGCTGAAATG
          	||||||||||||||||||||||||||||||||||||||||||||||||||||||||||||
query:    	GTTAAACTTTATAACGACTCTGCTTATACCGCTATCGATGCTGAAGGCAAGGCTGAAATG

template: 	AAGTTTATTGCACGCTATGTGGCAACCAATGCGACCGTAACGGCTGGTACAGCGAACGCT
          	||||||||||||||||||||||||||||||||||||||||||||||||||||||||||||
query:    	AAGTTTATTGCACGCTATGTGGCAACCAATGCGACCGTAACGGCTGGTACAGCGAACGCT

template: 	GATTCACAATTTACTGTCGAATATAAGAAATAA
          	|||||||||||||||||||||||||||||||||
query:    	GATTCACAATTTACTGTCGAATATAAGAAATAA

# terC_CP007491
template: 	ATGTTATTTGCATGGATAACCGATCCTAACGCCTGGCTTGCGCTCGGTACGCTGACGCTG
          	||||||||||||||||||||||||||||||||||||||||||||||||||||||||||||
query:    	ATGTTATTTGCATGGATAACCGATCCTAACGCCTGGCTTGCGCTCGGTACGCTGACGCTG

template: 	CTGGAGATCGTTCTTGGGATCGACAATATTATTTTCCTTTCTCTGGTGGTGGCAAAGCTT
          	||||||||||||||||||||||||||||||||||||||||||||||||||||||||||||
query:    	CTGGAGATCGTTCTTGGGATCGACAATATTATTTTCCTTTCTCTGGTGGTGGCAAAGCTT

template: 	CCCACAGCACAACGTGCTCATGCGCGCCGTCTGGGGTTGGCGGGAGCCATGGTTATGCGT
          	||||||||||||||||||||||||||||||||||||||||||||||||||||||||||||
query:    	CCCACAGCACAACGTGCTCATGCGCGCCGTCTGGGGTTGGCGGGAGCCATGGTTATGCGT

template: 	CTGGCGCTGCTGGCATCAATCGCCTGGGTTACGCGCCTGACAAATCCGCTTTTTACAATA
          	||||||||||||||||||||||||||||||||||||||||||||||||||||||||||||
query:    	CTGGCGCTGCTGGCATCAATCGCCTGGGTTACGCGCCTGACAAATCCGCTTTTTACAATA

template: 	TTCAGTCAGGAAATTTCTGCCCGTGATTTGATTCTGCTTCTGGGTGGCTTGTTCCTTATC
          	||||||||||||||||||||||||||||||||||||||||||||||||||||||||||||
query:    	TTCAGTCAGGAAATTTCTGCCCGTGATTTGATTCTGCTTCTGGGTGGCTTGTTCCTTATC

template: 	TGGAAAGCCAGCAAGGAAATCCACGAATCCATTGAAGGTGAAGAAGAAGGGCTGAAAACA
          	||||||||||||||||||||||||||||||||||||||||||||||||||||||||||||
query:    	TGGAAAGCCAGCAAGGAAATCCACGAATCCATTGAAGGTGAAGAAGAAGGGCTGAAAACA

template: 	CGCGTTTCATCATTCCTCGGCGCTATCGTGCAGATTATGCTGCTGGATATTATCTTTAGC
          	||||||||||||||||||||||||||||||||||||||||||||||||||||||||||||
query:    	CGCGTTTCATCATTCCTCGGCGCTATCGTGCAGATTATGCTGCTGGATATTATCTTTAGC

template: 	CTCGACTCGGTGATTACGGCTGTGGGTCTGTCAGATCACCTGTTTATTATGATGGCAGCC
          	||||||||||||||||||||||||||||||||||||||||||||||||||||||||||||
query:    	CTCGACTCGGTGATTACGGCTGTGGGTCTGTCAGATCACCTGTTTATTATGATGGCAGCC

template: 	GTGGTGATTGCCGTAGGCGTGATGATGTTCGCCGCGCGCTCGATTGGTGATTTTGTCGAA
          	||||||||||||||||||||||||||||||||||||||||||||||||||||||||||||
query:    	GTGGTGATTGCCGTAGGCGTGATGATGTTCGCCGCGCGCTCGATTGGTGATTTTGTCGAA

template: 	CGCCATCCTTCGGTAAAAATGCTGGCGCTCTCTTTCCTGATTCTGGTGGGCTTTACCCTG
          	||||||||||||||||||||||||||||||||||||||||||||||||||||||||||||
query:    	CGCCATCCTTCGGTAAAAATGCTGGCGCTCTCTTTCCTGATTCTGGTGGGCTTTACCCTG

template: 	ATTCTGGAAAGTTTCGACATCCACGTACCGAAAGGTTACATCTACTTCGCGATGTTCTTC
          	||||||||||||||||||||||||||||||||||||||||||||||||||||||||||||
query:    	ATTCTGGAAAGTTTCGACATCCACGTACCGAAAGGTTACATCTACTTCGCGATGTTCTTC

template: 	TCTATTGCGGTTGAAAGCCTCAACTTGATTCGCAACAAAAAGAATCCGCTCTGA
          	||||||||||||||||||||||||||||||||||||||||||||||||||||||
query:    	TCTATTGCGGTTGAAAGCCTCAACTTGATTCGCAACAAAAAGAATCCGCTCTGA
