# Supplementary material for: Escherichia coli ST155 as a production-host of three different polyvalent phages and their characterisation with a prospect for wastewater disinfection
Source: Sci Rep. 2022 Nov 12;12:19406. doi: 10.1038/s41598-022-24134-4 (PMC9653416; doi:10.1038/s41598-022-24134-4)
Supplement: Supplementary file 3 — Supplementary Information 3. [file 41598_2022_24134_MOESM3_ESM.txt]

# ResFinder phenotype results for escherichia coli.
# Sample: contigs.fsa
# 
# The phenotype 'No resistance' should be interpreted with
# caution, as it only means that nothing in the used
# database indicate resistance, but resistance could exist
# from 'unknown' or not yet implemented sources.
# 
# The 'Match' column stores one of the integers 0, 1, 2, 3.
#      0: No match found
#      1: Match < 100% ID AND match length < ref length
#      2: Match < 100% ID AND match length = ref length
#      3: Match = 100% ID AND match length = ref length
# If several hits causing the same resistance are found,
# the highest number will be stored in the 'Match' column.

# Antimicrobial	Class	WGS-predicted phenotype	Match	Genetic background
cefotaxime	beta-lactam	No resistance	0	
nalidixic acid	quinolone	No resistance	0	
tetracycline	tetracycline	No resistance	0	
ertapenem	beta-lactam	No resistance	0	
azithromycin	macrolide	No resistance	0	
imipenem	beta-lactam	No resistance	0	
sulfamethoxazole	folate pathway antagonist	No resistance	0	
ampicillin+clavulanic acid	beta-lactam	No resistance	0	
amikacin	aminoglycoside	No resistance	0	
trimethoprim	folate pathway antagonist	No resistance	0	
ampicillin	beta-lactam	No resistance	0	
ceftazidime	beta-lactam	No resistance	0	
cefepime	beta-lactam	No resistance	0	
tigecycline	tetracycline	No resistance	0	
tobramycin	aminoglycoside	No resistance	0	
colistin	polymyxin	No resistance	0	
chloramphenicol	amphenicol	No resistance	0	
fosfomycin	fosfomycin	No resistance	0	
gentamicin	aminoglycoside	No resistance	0	
ciprofloxacin	quinolone	No resistance	0	
piperacillin+tazobactam	beta-lactam	No resistance	0	
temocillin	beta-lactam	No resistance	0	
meropenem	beta-lactam	No resistance	0	
cefoxitin	beta-lactam	No resistance	0	

# WARNING: Missing features from phenotype database:
# Feature_ID	Region	Database	Hit
23S_1220_a	23S;;23S;;hgws;;23S;;icyn;;23S;;qxzi;;23S;;jyny;;23S;;jvkc		
ampC-promoter_-1_t	ampC-promoter		
16S_rrsC_229_a	16S_rrsC;;16S_rrsC;;xzin;;16S_rrsC;;xspj;;16S_rrsC;;qdck;;16S_rrsC;;jdif		
16S_rrsB_229_a	16S_rrsB;;16S_rrsB;;ncks;;16S_rrsB;;stsu;;16S_rrsB;;duxu;;16S_rrsB;;gicf		
16S_rrsH_1076_c	16S_rrsH;;16S_rrsH;;gmix;;16S_rrsH;;rzhj;;16S_rrsH;;fygm;;16S_rrsH;;awbr		
16S_rrsH_206_t	16S_rrsH;;16S_rrsH;;gmix;;16S_rrsH;;rzhj;;16S_rrsH;;fygm;;16S_rrsH;;awbr		
16S_rrsC_430_a	16S_rrsC;;16S_rrsC;;xzin;;16S_rrsC;;xspj;;16S_rrsC;;qdck;;16S_rrsC;;jdif		
ampC-promoter_-18_a	ampC-promoter		
16S_rrsH_229_a	16S_rrsH;;16S_rrsH;;gmix;;16S_rrsH;;rzhj;;16S_rrsH;;fygm;;16S_rrsH;;awbr		
23S_2796_c	23S;;23S;;hgws;;23S;;icyn;;23S;;qxzi;;23S;;jyny;;23S;;jvkc		
16S_rrsB_45_g	16S_rrsB;;16S_rrsB;;ncks;;16S_rrsB;;stsu;;16S_rrsB;;duxu;;16S_rrsB;;gicf		
23S_1506_c	23S;;23S;;hgws;;23S;;icyn;;23S;;qxzi;;23S;;jyny;;23S;;jvkc		
16S_rrsC_49_t	16S_rrsC;;16S_rrsC;;xzin;;16S_rrsC;;xspj;;16S_rrsC;;qdck;;16S_rrsC;;jdif		
16S_rrsH_209_t	16S_rrsH;;16S_rrsH;;gmix;;16S_rrsH;;rzhj;;16S_rrsH;;fygm;;16S_rrsH;;awbr		
pmrB_283_g	pmrB		
16S_rrsH_430_a	16S_rrsH;;16S_rrsH;;gmix;;16S_rrsH;;rzhj;;16S_rrsH;;fygm;;16S_rrsH;;awbr		
23S_1507_t	23S;;23S;;hgws;;23S;;icyn;;23S;;qxzi;;23S;;jyny;;23S;;jvkc		
16S_rrsC_182_g	16S_rrsC;;16S_rrsC;;xzin;;16S_rrsC;;xspj;;16S_rrsC;;qdck;;16S_rrsC;;jdif		
16S_rrsH_45_g	16S_rrsH;;16S_rrsH;;gmix;;16S_rrsH;;rzhj;;16S_rrsH;;fygm;;16S_rrsH;;awbr		
23S_1618_a	23S;;23S;;hgws;;23S;;icyn;;23S;;qxzi;;23S;;jyny;;23S;;jvkc		
23S_2799_g	23S;;23S;;hgws;;23S;;icyn;;23S;;qxzi;;23S;;jyny;;23S;;jvkc		
parC_62_k	parC		
23S_137_a	23S;;23S;;hgws;;23S;;icyn;;23S;;qxzi;;23S;;jyny;;23S;;jvkc		
23S_264_g	23S;;23S;;hgws;;23S;;icyn;;23S;;qxzi;;23S;;jyny;;23S;;jvkc		
16S_rrsC_206_t	16S_rrsC;;16S_rrsC;;xzin;;16S_rrsC;;xspj;;16S_rrsC;;qdck;;16S_rrsC;;jdif		
23S_142_t	23S;;23S;;hgws;;23S;;icyn;;23S;;qxzi;;23S;;jyny;;23S;;jvkc		
16S_rrsB_209_t	16S_rrsB;;16S_rrsB;;ncks;;16S_rrsB;;stsu;;16S_rrsB;;duxu;;16S_rrsB;;gicf		
pmrB_358_n	pmrB		
23S_1229_t	23S;;23S;;hgws;;23S;;icyn;;23S;;qxzi;;23S;;jyny;;23S;;jvkc		
16S_rrsC_46_c	16S_rrsC;;16S_rrsC;;xzin;;16S_rrsC;;xspj;;16S_rrsC;;qdck;;16S_rrsC;;jdif		
16S_rrsB_206_t	16S_rrsB;;16S_rrsB;;ncks;;16S_rrsB;;stsu;;16S_rrsB;;duxu;;16S_rrsB;;gicf		
23S_2802_a	23S;;23S;;hgws;;23S;;icyn;;23S;;qxzi;;23S;;jyny;;23S;;jvkc		
23S_2794_t	23S;;23S;;hgws;;23S;;icyn;;23S;;qxzi;;23S;;jyny;;23S;;jvkc		
16S_rrsB_430_a	16S_rrsB;;16S_rrsB;;ncks;;16S_rrsB;;stsu;;16S_rrsB;;duxu;;16S_rrsB;;gicf		
23S_1211_t	23S;;23S;;hgws;;23S;;icyn;;23S;;qxzi;;23S;;jyny;;23S;;jvkc		
16S_rrsC_209_t	16S_rrsC;;16S_rrsC;;xzin;;16S_rrsC;;xspj;;16S_rrsC;;qdck;;16S_rrsC;;jdif		
23S_2636_t	23S;;23S;;hgws;;23S;;icyn;;23S;;qxzi;;23S;;jyny;;23S;;jvkc		
